# Supplementary material for: Geochemical Fractionation and Source Identification of Pb and Cd in Riparian Soils and River Sediments from Three Lower Reaches Located in the Pearl River Delta
Source: Int J Environ Res Public Health. 2022 Oct 24;19(21):13819. doi: 10.3390/ijerph192113819 (PMC9657673; doi:10.3390/ijerph192113819)
Supplement: Supplementary file 1 [file ijerph-19-13819-s001.zip]

Archive with 1 entries (1 files):
- ijerph-1950482-supplementary.pdf
